# Supplementary material for: Becoming Active Bystanders and Advocates: Teaching Medical Students to Respond to Bias in the Clinical Setting
Source: MedEdPORTAL. 2021 Aug 19;17:11175. doi: 10.15766/mep_2374-8265.11175 (PMC8374028; doi:10.15766/mep_2374-8265.11175)
Supplement: Supplementary file 1 — Bystander Training.pptxFacilitator Guide.docxResponse Framework Handout.docxExample Cases.docxSurveys.docxFocus Group Facilitator Guide.docx [file mep_2374-8265.11175-s001.zip]

Archive with 7 entries (7 files):
- A. Bystander Training.pptx
- B. Facilitator Guide.docx
- C. Response Framework Handout.docx
- D. Example Cases.docx
- E. Surveys.docx
- F. Focus Group Facilitator Guide.docx
- Editorial_Summary_Report_11175.pdf
